# Supplementary material for: A novel GAM-based method for predicting phosphate (PO4) concentrations in irrigated drainage/return-flow systems
Source: PeerJ. 2026 Apr 29;14:e21181. doi: 10.7717/peerj.21181 (PMC13135335; doi:10.7717/peerj.21181)
Supplement: Supplemental Information 1 [file peerj-14-21181-s001.xlsx]

## Sheet: Sayfa1
SNO	DOY	DOW	L4-EC (dS/m)	L4-pH	L4-Q (m3/s)	Precipation (mm)	NO2	L4-NO3 (mg/l)	PO4
209	117	30	0.7	8.28	5.50726	0	0.0598	15.15	0.056
210	118	30	0.67	8.04	5.73847	0	0.0624	17.94	0.0077
211	119	30	0.69	8.04	5.67158	0	0.0718	33.23	0.0064
212	120	31	0.67	8.44	5.64351	0	0.0267	31.47	0.0052
213	121	31	0.67	8.62	5.9732	0	0.9055	18.07	0.0454
214	122	31	0.64	8.5	6.0118	0	0.0924	17.26	0.0017
215	123	31	0.65	8.41	5.63548	0	0.078	20.13	0.0033
216	124	31	0.65	8.68	5.5043	0	0.0739	16.72	0.044
217	125	31	0.63	7.88	5.57399	2.2	0.3869	17.46	0.0272
218	126	31	0.63	8.23	5.48743	0	0.1567	16.44	0.0568
219	127	32	0.64	8.15	5.572	0	0.0978	23.89	0.0367
220	128	32	0.64	8.22	5.40564	0	0.0555	20.24	0.023
221	129	32	0.63	8.57	5.30471	2.6	0.0133	28.45	0.0093
222	130	32	0.64	8.38	5.38871	0	0.0184	9.044	0.3892
223	131	32	0.64	8.18	5.32853	0	0.0235	26.59	0.7961
224	132	32	0.63	7.84	5.4572	0	0.0713	9.713	0.0399
225	133	32	0.63	8.07	5.41712	0	0.0651	27.11	0.0455
226	134	33	0.62	8.2	5.43736	0	0.0442	17.89	0.0563
227	135	33	0.62	7.97	5.81306	9.2	0.0365	9.164	0.0602
228	136	33	0.59	8.27	6.11576	0	0.0215	18.06	0.0157
229	137	33	0.58	8.62	5.91629	0	0.0598	23.87	0.0127
230	138	33	0.572	8.41	5.607	0	0.0499	9.447	0.0214
231	139	33	0.586	8.49	5.4938	1.2	0.0512	11.99	0.0307
232	140	33	0.604	8.52	5.3363	0	0.0479	26.08	0.0348
233	141	34	0.682	8.46	5.15596	0	0.0024	33.14	0.1011
234	142	34	0.608	8.53	5.12914	0	0.0833	35.39	0.1028
235	143	34	0.615	8.56	5.29132	0	0.1617	29.75	0.0152
236	144	34	0.611	8.48	5.36204	0	0.0581	35.44	0.042
237	145	34	0.598	8.44	5.31589	0	0.0457	33.64	0.0205
238	146	34	0.587	8.46	5.17035	0	0.0344	34.33	0.0209
239	147	34	0.618	8.45	4.97718	0	0.0312	27.24	0.0685
240	148	35	0.675	8.35	5.06945	0	0.0179	35.92	0.0973
241	149	35	0.633	8.3	5.09949	0	0.0875	39.18	0.0396
242	150	35	0.627	8.37	5.00759	0	0.054	34.77	0.0452
243	151	35	0.628	8.35	5.06757	0	0.0073	33.35	0.0281
244	152	35	0.641	8.36	5.24846	0	0.0066	13.15	0.0104
245	153	35	0.65	8.42	5.44866	0	0.007	37.89	0.0447
246	154	35	0.65	8.39	5.43338	0	0.0681	23.18	0.0384
247	155	36	0.601	8.06	5.29464	0	0.0192	18.93	0.0365
248	156	36	0.591	8.28	5.57553	0	0.0701	20.98	0.0041
249	157	36	0.658	8.09	5.45141	0	0.0522	10.91	0.0069
250	158	36	0.642	8.16	5.21858	0	0.017	32.57	0.006
251	159	36	0.675	8.28	5.22195	0	0.0084	41.23	0.0072
252	160	36	0.637	8.41	5.3473	0	0.1653	10.81	0.0074
253	161	36	0.575	8.37	5.34299	0	0.9128	32.18	1.4117
254	162	37	0.584	8.41	5.19779	0	0.1695	36.28	0.0166
255	163	37	0.606	8.48	5.17546	0	0.01022	12.9	0.0523
256	164	37	0.569	8.48	5.45585	0	0.0486	19.77	0.0052
257	165	37	0.595	8.51	5.91258	22	0.0312	31.12	0.01
258	166	37	0.575	8.56	5.54415	0	0.0046	27.99	0.0184
259	167	37	0.572	8.52	5.24208	0	0.0103	10.49	0.0155
260	168	37	0.57	8.56	5.08319	0	0.0546	28.76	0.0214
261	169	38	0.606	8.59	4.9307	0	0.0507	17.42	0.02
262	170	38	0.583	8.58	4.76239	0	0.069	26.62	0.0127
263	171	38	0.59	8.5	5.03505	0	0.0547	12.16	0.0066
264	172	38	0.613	8.56	5.08791	0	0.0398	28.28	0.0047
265	173	38	0.6	8.7	4.8862	0	0.0302	17.6835	0.0704
266	174	38	0.575	8.81	4.62359	0	0.0276	19.98	0.8093
267	175	38	0.645	8.57	4.55586	10.6	0.023	28.11	0.0702
268	176	39	0.639	8.55	5.16979	3.2	0.0732	30.39	0.0141
269	177	39	0.65	8.5	4.65494	0	0.0652	17.719	0.0152
270	178	39	0.66	8.4	4.84	0	0.0541	17.6896	0.0187
271	179	39	0.67	8.25	4.72435	0	0.0632	17.707	0.0152
272	180	39	0.665	8.19	4.81193	0	0.0633	21.64	0.015
273	181	39	0.673	8.25	4.47355	0	0.0936	20.88	0.0208
274	182	39	0.537	8.09	4.28115	0	0.0653	11.46	0.0212
275	183	40	0.583	8.26	4.2184	0	0.0646	22.06	0.0229
276	184	40	0.587	8.29	4.05821	0	2.5764	20.97	0.0681
277	185	40	0.606	8.27	3.75502	0	0.2863	20.82	0.0217
278	186	40	0.609	8.23	3.89091	0	0.5826	18.41	0.0566
279	187	40	0.615	8.25	3.81187	0	1.1351	19.59	0.0303
280	188	40	0.627	8.27	3.7865	0	0.0278	18.33	0.0465
281	189	40	0.634	8.16	4.2409	0	0.0059	18.41	0.1506
282	190	41	0.603	8.25	4.65181	0	0.9491	15.08	0.0621
283	191	41	0.598	8.15	4.1803	0	1.5158	17.84	0.0263
284	192	41	0.673	8.21	3.03203	0	0.3974	21.63	0.0939
285	193	41	0.608	8.16	3.95235	0	0.8123	14.93	0.0317
286	194	41	0.616	8.18	3.87383	0	0.6298	18.12	0.0358
287	195	41	0.596	8.09	4.00246	0	0.0193	14.65	0.0105
288	196	41	0.609	8.29	4.32917	0	0.7094	13.51	0.0248
289	197	42	0.636	8.11	4.06505	0	0.1446	21.86	0.0569
290	198	42	0.663	8.15	3.71309	0	0.0943	20.68	0.0401
291	199	42	0.66	8.06	3.61712	0	0.5912	17.87	0.0147
292	200	42	0.583	8.18	3.99622	0	0.2996	23.52	0.0153
293	201	42	0.602	8.28	4.14511	0	0.0081	23.64	0.0108
294	202	42	0.598	8.34	4.02245	0	0.0713	17.25	0.0116
295	203	42	0.585	8.35	4.26045	0	0.0655	10.07	0.0136
296	204	43	0.584	8.37	4.15105	0	0.0212	10.68	0.0122
297	205	43	0.567	8.41	3.87947	0	0.0304	15.1	0.0154
298	206	43	0.578	8.25	3.81256	0	0.0311	25.81	0.0122
299	207	43	0.575	8.34	3.8613	0	0.031	26.68	0.0013
300	208	43	0.569	8.3	3.75374	0	0.0301	22.82	0.0093
301	209	43	0.586	8.28	3.61834	0	0.0402	24.11	0.0151
302	210	43	0.615	8.37	3.46243	0	0.0501	15.34	0.0166
303	211	44	0.61	8.33	3.77613	0	0.0308	9.687	0.0023
304	212	44	0.599	8.28	3.64261	0	0.0211	11.18	0.016
305	213	44	0.604	8.29	4.05485	0	0.0165	17.72	0.0162
306	214	44	0.653	8.34	3.53175	0	0.0123	20.47	0.0159
307	215	44	0.599	8.35	4.1383	0	0.0148	13.06	0.0155
308	216	44	0.59	8.32	4.26249	0	0.0172	17.71	0.0131
309	217	44	0.589	8.25	4.43458	0	0.0163	10.61	0.01302
310	218	45	0.599	8.25	4.36445	0	0.0152	10.69	0.0361
311	219	45	0.602	8.17	4.20414	0	0.0116	18.97	0.0104
312	220	45	0.612	8.21	4.38262	0	0.1123	17.96	0.0351
313	221	45	0.586	8.24	4.61643	0	0.1255	13.72	0.037
314	222	45	0.537	7.95	4.63435	0	0.1435	16.87	0.2267
315	223	45	0.535	8.2	4.75732	0	0.0183	5.587	0.008
316	224	45	0.55	8.01	4.82248	0	0.0944	19.06	0.005
317	225	46	0.944	7.82	2.52109	0	0.2557	17.35	0.0293
318	226	46	0.753	7.76	2.95309	0	0.1426	18.9	0.014
319	227	46	0.541	8.01	4.41194	0	0.0647	16.44	0.0633
320	228	46	0.522	8.17	4.65826	0	0.0152	10.52	0.0475
321	229	46	0.518	8.25	4.24524	0	0.1027	12.23	2.8384
322	230	46	0.557	8.36	3.98609	0	0.0179	16.26	0.0184
323	231	46	0.54	8.18	4.60794	0	0.1596	15.2	0.005
324	232	47	0.532	8.28	4.74332	0	0.0439	25.82	0.0873
325	233	47	0.535	8.28	4.27651	0	0.1889	21.78	0.0069
326	234	47	0.602	8.32	3.42842	0	0.4826	16.98	0.0045
327	235	47	0.536	8.3	4.85501	0	0.0609	9.162	0.0102
328	236	47	0.518	8.28	4.87226	0	0.0196	9.096	0.0087
329	237	47	0.519	8.26	4.96491	0	0.0838	12.72	0.0188
330	238	47	0.533	8.2	4.93769	0	0.0729	14.37	0.0169
331	239	48	0.525	8.22	4.60442	0	0.0327	14.08	0.0346
332	240	48	0.535	8.2	4.79278	0	0.2157	21.81	0.0312
333	241	48	0.54	8.2	4.78336	0	0.0358	15.45	0.2403
334	242	48	0.565	8.17	4.70194	0	0.073	9.716	0.0662
335	243	48	0.589	7.91	4.29301	0	0.1226	19.75	0.0503
336	244	48	0.632	7.61	3.89292	0	0.1723	29.78	0.0344
337	245	48	0.497	7.94	4.28358	0	0.4395	15.86	0.0212
338	246	49	0.53	8.18	4.27479	0	0.0233	11.62	0.0116
339	247	49	0.539	8.26	4.25559	0	0.0084	9.634	0.0138
340	248	49	0.517	8.16	4.42951	0	0.4541	11.59	0.0028
341	249	49	0.511	8.18	4.35273	0	0.354	9.418	0.0018
342	250	49	0.519	8.17	4.30522	0	0.0078	9.683	0.0018
343	251	49	0.528	8.18	4.24624	0	0.0195	11.57	0.0148
344	252	49	0.524	8.17	4.38964	0	0.3721	10.99	0.014
345	253	50	0.546	8.14	4.08854	0	0.7245	8.264	0.0154
346	254	50	0.549	8.17	4.12329	0	0.0121	11.15	0.0052
347	255	50	0.54	8.18	4.53261	0	0.0479	9.971	0.0087
348	256	50	0.599	8.15	3.26734	0	0.009	11.89	0.008
349	257	50	0.605	8.2	2.83561	0	0.4621	11.77	0.005
350	258	50	0.598	8.18	2.96072	0	0.0047	9.927	0.0413
351	259	50	0.615	8.2	2.70154	0	1.2677	11.64	0.0028
352	260	51	0.609	8.1	2.80503	0	0.6717	11.53	0.0079
353	261	51	0.571	8.15	3.93631	0	0.6617	11.37	0.0069
354	262	51	0.577	8.11	4.4477	0	0.0703	18.37	0.023
355	263	51	0.551	8.07	4.93739	0	0.0063	8.285	0.025
356	264	51	0.552	8.1	5.1749	0	0.0095	5.533	0.0418
357	265	51	0.516	8.1	5.18129	9.8	0.0507	10.87	0.0688
358	266	51	0.622	8.09	2.8176	0.2	0.0063	17.15	0.0844
359	267	52	0.844	8.26	1.27207	0	0.0275	27.72	0.0203
360	268	52	0.849	8.32	1.18993	0	0.0155	22.13	0.0332
361	269	52	0.626	8.27	2.02217	0	0.1116	14.72	0.3571
362	270	52	0.576	8.26	2.41241	0	0.09	14.83	0.0159
363	271	52	0.501	8.25	4.14382	0	0.113	10.56	0.0095
364	272	52	0.478	8.24	4.46002	0	0.9863	12.76	0.0203
365	273	52	0.469	8.23	4.62726	0	0.0116	11.64	0.2073
1	274	1	0.46	8.22	4.49503	0	1.2739	10.61	0.1004
2	275	1	0.477	8.16	4.42222	0	0.0089	13.44	0.0442
3	276	1	0.49	8.21	3.73553	0	0.1977	11.54	0.0348
4	277	1	0.492	8.22	3.53938	0	1.1313	12.74	0.0418
5	278	1	0.491	8.14	3.41434	0	0.1347	12.04	0.0262
6	279	1	0.687	8.27	1.74359	0	0.181	18.06	0.344
7	280	1	0.657	8.26	1.9805	0	0.0643	13.69	0.0313
8	281	2	0.511	8.21	3.77654	0	0.0158	10.57	2.2364
9	282	2	0.494	8.18	3.62138	0.2	0.213	9.521	0.0141
10	283	2	0.492	8.12	3.67763	0	0.122	9.385	0.0353
11	284	2	0.478	8.14	3.94773	0	0.2146	10.66	0.2571
12	285	2	0.475	8.03	4.25191	0	0.0896	7.541	0.0477
13	286	2	0.419	8.03	3.27199	0	0.3957	11.99	0.0157
14	287	2	0.469	8.24	3.26462	0	0.0189	11.87	0.0226
15	288	3	0.523	8.01	3.42412	4.6	0.0178	13.33	0.029
16	289	3	0.527	7.91	3.50492	0.4	0.0163	13.49	0.0287
17	290	3	0.537	7.88	3.41156	0	0.0307	13.89	0.0155
18	291	3	0.505	8.13	3.75854	0	0.325	10.59	0.0129
19	292	3	0.343	7.92	3.86873	1.4	0.0104	10.53	0.1255
20	293	3	0.36	7.87	3.64492	0	0.0683	9.655	0.0793
21	294	3	0.391	7.9	3.50306	0	0.0644	9.323	0.0707
22	295	4	0.392	7.94	3.25837	0	0.0061	9.963	0.0495
23	296	4	0.568	7.55	2.68675	0	0.0602	15.13	0.0499
24	297	4	0.597	7.81	2.42642	0	0.0607	16.29	0.0451
25	298	4	0.564	7.64	2.61167	0	0.0699	14.97	0.0512
26	299	4	0.563	7.32	2.6081	0	0.0812	14.93	0.0509
27	300	4	0.561	7.4	2.77175	0	0.0546	14.85	0.0532
28	301	4	0.532	7.5	2.85606	0	0.1458	13.69	0.0301
29	302	5	0.55	8.11	3.61227	0	0.1589	21.65	0.03
30	303	5	0.534	8.01	3.60864	0	0.1822	13.77	0.0257
31	304	5	0.463	8.15	3.83111	0	0.212	9.822	0.0147
32	305	5	0.538	7.86	3.64599	0	0.2054	13.93	0.0155
33	306	5	0.538	7.88	3.77488	0	0.2013	13.93	0.0199
34	307	5	0.551	7.9	3.29744	0	0.0971	14.45	0.1532
35	308	5	0.588	7.6	2.79747	0	0.0901	15.93	0.1088
36	309	6	0.419	8.04	3.12608	0	0.0984	10.73	0.1059
37	310	6	0.442	7.92	3.42817	0	0.0893	8.107	0.014
38	311	6	0.622	8.12	3.581	14.8	0.0523	19.12	0.0212
39	312	6	0.467	8.08	3.33781	0.4	0.0244	10.98	0.2509
40	313	6	0.673	8.06	1.18523	0.2	0.0313	38.76	0.0683
41	314	6	1.067	8.07	0.76001	0	0.0243	34.19	0.0911
42	315	6	1.534	7.65	0.610715	9.4	0.5686	54.23	0.2997
43	316	7	1.599	8.14	0.659814	0	0.0216	47.23	0.0056
44	317	7	1.3	8.22	0.624453	0	1.0991	42.83	0.0239
45	318	7	1.387	8.24	0.661788	0	0.2372	47.31	0.0129
46	319	7	0.696	8.23	2.1637	4.6	0.7942	21.73	0.1303
47	320	7	0.551	8.15	2.85603	8.4	0.0055	13.54	0.2217
48	321	7	0.512	8.07	3.1095	0.6	0.0147	10.07	0.0635
49	322	8	0.506	8.01	2.91575	16.6	0.0198	10.43	0.0552
50	323	8	0.47	8.02	4.04126	0.2	0.0161	15.03	0.0047
51	324	8	0.493	7.84	3.67724	0	0.0941	16.87	0.2963
52	325	8	0.565	7.67	2.17314	0	0.0955	49.9	0.0236
53	326	8	0.795	7.78	0.897491	0	0.0344	28.5	0.0128
54	327	8	1.284	7.92	0.585186	0	0.1347	50.59	0.0233
55	328	8	1.597	8.24	0.689311	29	0.0055	25.54	0.0076
56	329	8	1.008	8.27	3.04486	63.2001	0.0835	26.31	0.1074
57	330	9	0.989	8.3	2.1514	0.2	0.0598	48.95	0.1427
58	331	9	1.433	8.6	1.03895	0	0.962	66.66	0.1772
59	332	9	1.632	8.54	0.88971	0	0.1333	67.37	0.1954
60	333	9	1.771	8.6	0.826829	0	0.1556	69.88	0.0367
61	334	9	1.893	8.58	0.793419	0	0.2495	68.09	0.1444
62	335	9	1.925	8.62	0.758044	0	0.0687	65.58	0.0526
63	336	9	1.821	8.45	0.746254	0	8.2095	15.2	0.0387
64	337	10	2.01	8.45	0.706951	0	0.2207	48.61	0.1042
65	338	10	2.07	8.34	0.706951	0	0.0001	62.47	2.402
66	339	10	2.11	8.36	0.706951	0	0.051	71.41	3.4184
67	340	10	2.11	8.51	0.706951	0	0.0507	62.99	0.0219
68	341	10	2.14	8.6	0.706951	0	0.0055	68.22	0.0253
69	342	10	2.2	8.56	0.706951	0	0.061	66.38	0.0466
70	343	10	2.25	8.55	0.706951	0	0.0893	64.84	0.0452
71	344	11	2.17	8.58	0.706951	0	0.0077	63.98	0.0344
72	345	11	2.3	8.47	0.706951	0	0.0323	62.08	0.0992
73	346	11	2.29	8.53	0.706951	0	0.0507	63.26	0.0196
74	347	11	2.36	8.47	0.706951	0	0.0143	48.84	0.0038
75	348	11	2.41	8.64	0.693198	12.4	0.0138	63.73	0.2722
76	349	11	2.5	8.22	0.750183	0	0.8152	58.97	0.0461
77	350	11	1.982	8.32	0.716776	0	0.0015	58.19	0.0964
78	351	12	1.969	8.41	0.706951	0	0.3977	47.64	0.1202
79	352	12	1.895	8.37	0.706951	0	1.336	62.22	0.06
80	353	12	2	8.32	0.706951	0	0.6482	51.46	0.9165
81	354	12	2.09	8.3	0.706951	3.8	0.3755	56	0.0966
82	355	12	2.05	8.36	0.730532	10	0.7859	61.5	0.0288
83	356	12	2.06	8.45	0.746253	0	0.084	53.76	0.0746
84	357	12	2.09	8.29	0.706951	0	0.6919	59.99	0.1109
85	358	13	2.26	8.45	0.706951	0	0.0149	67.31	0.1354
86	359	13	2.27	8.35	0.706951	0	0.0212	62.52	0.0344
87	360	13	2.24	8.35	0.706951	0	0.4849	66.89	0.0954
88	361	13	2.27	8.3	0.706951	0	1.0056	64.52	0.0667
89	362	13	2.22	8.23	0.706951	0	0.0627	53.84	0.0016
90	363	13	2.23	8.45	0.706951	0	1.112	61.84	0.0552
91	364	13	2.25	8.37	0.706951	0	1.2507	57.49	0.0475
92	365	13	2.24	8.36	0.706951	0	0.0452	79.19	0.0758
93	1	14	2.23	8.3	0.706951	0	0.0346	44.73	0.1555
94	2	14	2.31	8.37	0.706951	0	0.3507	43.98	0.0002
95	3	14	2.3	8.27	0.706951	0	1.399	23.17	0.0344
96	4	14	2.26	8.02	0.712846	0	0.0529	61.67	0.0861
97	5	14	2.43	8.11	0.706951	0	0.5101	85.69	0.0131
98	6	14	2.41	8.36	0.706951	0.2	0.0127	82.7	0.0196
99	7	14	2.41	8.43	0.706951	0	1.3324	50.9	0.1342
100	8	15	2.28	8.42	0.706951	0	0.1455	53.27	0.1303
101	9	15	2.24	8.41	0.706951	0	0.5866	90.15	0.1013
102	10	15	2.31	8.39	0.706951	0	1.1082	58.02	0.075
103	11	15	2.27	8.36	0.706951	0	0.1989	89	0.0349
104	12	15	2.3	8.39	0.706951	0	0.6752	88.38	0.0525
105	13	15	2.3	8.38	0.706951	0	1.2677	49.97	0.0353
106	14	15	2.22	8.39	0.710881	2.2	0.5046	40.31	0.0678
107	15	16	2.41	8.36	0.756079	2.4	0.9819	58.22	0.127
108	16	16	2.32	8.47	0.706951	10.8	1.1225	59.34	0.0989
109	17	16	2.39	8.39	0.734463	4.4	0.0227	79.43	0.0813
110	18	16	2.19	8.45	0.758044	4.4	1.1107	59.23	0.3036
111	19	16	2.41	8.38	0.752148	0.2	0.0621	34.92	0.0657
112	20	16	2.26	8.32	0.706951	0	0.8212	57.43	0.1921
113	21	16	2.18	8.38	0.706951	0	0.6795	59.88	0.0976
114	22	17	2.23	8.39	0.706951	0	0.0741	77.93	0.08
115	23	17	2.01	8.33	0.765906	0	0.7932	86.27	0.2906
116	24	17	1.995	8.39	0.671587	0	0.3986	49.47	0.0451
117	25	17	2.14	8.27	0.706951	0	0.0223	86.06	0.1495
118	26	17	2.23	8.16	0.706951	0	0	86.02	0.1492
119	27	17	2.38	8.32	0.683375	0	0.027	45.95	0.0659
120	28	17	1.395	7.66	0.740364	0	0.0301	45.58	0.0258
121	29	18	2.22	8.21	0.708916	14.6	0.0147	60.55	0.0525
122	30	18	2.55	7.8	0.818966	0.8	0.0824	45.03	0.0904
123	31	18	2.35	8.31	0.722672	12.6	0.0998	56.24	0.1164
124	32	18	2.28	8.29	0.793419	7.2	0.0512	56.84	0.1702
125	33	18	2.14	7.84	0.783593	0	0.1036	59.54	0.0262
126	34	18	2.27	7.74	0.708916	3.8	0.0589	80.33	0.036
127	35	18	1.93	7.75	0.873978	3.8	0.0616	62.35	0.0556
128	36	19	1.969	7.8	0.809141	5.2	0.0719	62.08	0.0908
129	37	19	1.497	7.72	3.01514	36.2	0.0383	94.68	0.3399
130	38	19	1.167	7.67	2.3965	0	0.065	91.86	0.5799
131	39	19	1.663	8.12	1.09585	0	0.0726	97.11	0.0294
132	40	19	1.824	7.96	0.948645	0	0.0579	99.57	0.0109
133	41	19	2.18	8.14	0.872027	0	0.2901	98.46	0.1473
134	42	19	2.16	7.94	0.822898	0	0.0887	96.15	0.6806
135	43	20	2.32	7.9	0.799315	0	0.0738	98.35	0.0221
136	44	20	2.36	7.86	0.754113	0	0.0466	84.81	0.0445
137	45	20	2.47	7.92	0.746253	0	0.0763	93.38	0.0284
138	46	20	2.52	8.29	0.732497	0	0.1493	92.43	0.1337
139	47	20	2.52	8.36	0.706951	0	0.4724	52.92	0.0154
140	48	20	2.53	8.41	0.706951	0	0.6515	90.29	0.1056
141	49	20	2.54	8.3	0.706951	0	0.0246	85.04	0.1664
142	50	21	2.54	8.28	0.683375	0	0.108	82.56	0.0126
143	51	21	2.51	8.69	0.659799	0	0.0133	82.86	0
144	52	21	2.52	8.49	0.659799	0	0.1221	82.66	0.0056
145	53	21	2.52	8.29	0.659799	0	0.0292	79.27	0.0339
146	54	21	2.5	8.51	0.689269	0	0.0629	72.11	0
147	55	21	2	8.58	0.758044	0	0.1578	52.59	0.075
148	56	21	2.08	8.53	0.754114	0	0.1109	50.32	0.0126
149	57	22	2.09	8.53	0.754113	0	0.0098	52.87	0.0501
150	58	22	2.35	8.45	0.740358	0	0.0327	53.54	0.3232
151	59	22	1.664	8.42	1.47167	0	0.0527	38.27	0.5797
152	60	22	0.77	8.04	2.92407	0	0.0107	19.41	0.2291
153	61	22	0.686	7.85	2.88374	0	0.6494	19.63	0.0903
154	62	22	0.647	7.7	3.40239	0	0.0238	23.92	0.0762
155	63	22	0.63	7.34	3.52524	0	1.4398	27.41	0.2708
156	64	23	0.598	7.49	3.04517	0	0.862	21.83	0.2059
157	65	23	0.633	7.6	2.49619	0	0.4546	23.3	0.0935
158	66	23	0.653	7.92	2.84043	0	0.5789	27.45	0.2086
159	67	23	0.631	7.9	3.69534	0	0.7428	34.56	0.0714
160	68	23	0.603	7.69	4.35624	0	0.4578	30.15	0.1638
161	69	23	0.632	7.74	4.05664	0.8	0.1326	26.63	0.2165
162	70	23	0.891	6.9	1.20996	0	0.0409	28.18	0.1396
163	71	24	1.258	6.47	0.783597	0	0.1498	35.06	0.0336
164	72	24	1.569	8.56	1.33298	30.2	0.0269	45.37	0.0913
165	73	24	0.704	8.21	6.05094	7.8	0.1015	88.83	0.3119
166	74	24	1.214	8.16	2.99107	26.8	0.0738	97.06	0.1458
167	75	24	1.301	8.05	2.18987	0	0.0575	47.32	0
168	76	24	1.777	8.11	1.04908	3.4	0.0846	79.52	0.1693
169	77	24	1.994	8.41	1.03016	8.8	0.6945	49.56	0.0475
170	78	25	1.883	8.45	1.12324	2.2	0.1201	88.46	0.1269
171	79	25	2.12	8.35	0.97019	0.4	0.0741	94.83	0.1399
172	80	25	2.29	8.45	0.880437	0	0.1072	91.86	0.0679
173	81	25	2.45	8.51	0.820363	0	0.1224	89.13	1.844
174	82	25	2.39	8.57	0.85609	0	0.297	63.15	0.0585
175	83	25	2.01	8.62	0.884405	0	0.2223	58.63	0.0532
176	84	25	2.12	8.62	0.851726	6.2	0.2604	55.25	0.0745
177	85	26	2.55	8.54	0.757455	0	0.2409	73.67	0.0731
178	86	26	2.13	8.49	0.872125	0	0.0278	51.95	0.0592
179	87	26	2.24	8.6	0.8667	0	0.1955	52.76	0.0963
180	88	26	2.21	8.54	0.849918	13.2	0.1913	52.26	0.1123
181	89	26	1.084	8.48	1.88372	0	1.077	37.81	0.132
182	90	26	0.786	8.54	2.6196	0	1.0828	18.55	0.0123
183	91	26	0.665	8.12	3.55104	0	0.0467	15.98	0.0122
184	92	27	0.706	7.92	3.60027	0	0.3872	15.57	0.0102
185	93	27	0.675	7.44	3.82441	0	0.0506	16.77	0.0402
186	94	27	0.766	7.94	3.84598	0	0.0442	23.36	0.0436
187	95	27	0.857	8.44	1.70677	0	0	20.7	0.0423
188	96	27	1.285	8.38	1.01398	0	0.0018	32.99	0.1892
189	97	27	1.556	8.06	0.987621	1	0.0436	46.28	0.0583
190	98	27	1.358	8.44	0.867564	0	0.1293	41.73	0.1741
191	99	28	1.627	8.56	0.8329	0.6	0.0432	45.54	0.2148
192	100	28	1.997	8.52	0.843222	0.8	0.0009	56.39	0.0521
193	101	28	0.869	8.41	3.02932	3.8	0.0595	21.36	0.0772
194	102	28	0.626	8.23	4.21494	3.8	0.0052	18.26	0.092
195	103	28	0.58	8.22	4.24126	1.2	0.0136	14.54	0.1409
196	104	28	0.441	8.2	4.38335	0	0.0025	14.93	0.0867
197	105	28	0.527	7.91	4.18563	0	0.1243	13.52	0.1196
198	106	29	0.577	8.19	3.86915	0	0.0079	13.31	0.0815
199	107	29	0.57	8.2	3.94235	0	0.0995	15.39	0.1281
200	108	29	0.568	8.13	4.02956	0	0.0165	14.14	0.0392
201	109	29	0.592	8.11	4.0012	2.6	0.0011	17.1	0.0533
202	110	29	0.584	8.02	4.17372	2	0.027	14.27	0.0827
203	111	29	0.668	8.03	4.15264	3.4	0.0087	16.09	0.0806
204	112	29	0.648	7.95	4.98299	0	0.0123	7.367	0.0973
205	113	30	0.771	8.04	2.72005	0	0.2672	24.64	0.0863
206	114	30	0.659	8.12	2.60359	0	0.0344	18.2	0.0842
207	115	30	0.733	8.01	2.69434	0	0.0052	18.12	0.0074
208	116	30	0.66	8.48	3.45838	0	0.0187	21.14	0.1031
209	117	30	0.613	8.36	4.24166	1.8	0.0046	19.99	0.1226
210	118	30	0.625	8.29	3.99017	21	0.0036	19.6	0.0858
211	119	30	0.805	8.41	2.61463	5.2	0.0144	45.96	0.1176
212	120	31	1.443	8.55	0.944772	0.2	0.0178	55.89	0.1743
213	121	31	2.02	8.68	0.777088	0	0.0093	62.19	0.0179
214	122	31	2.19	8.73	0.74751	0	0.0083	59.51	0.0471
215	123	31	1.859	8.66	1.43	0	0.0247	48.85	1.3764
216	124	31	0.833	8.37	3.36058	0	0.0121	16.72	0.044
217	125	31	0.651	8.39	3.9436	0	0.0022	15.21	0.1227
218	126	31	0.617	8.23	4.07342	0	0.0062	13.08	0.0097
219	127	32	0.599	8.58	4.26687	0	0.0118	12.92	0.0361
220	128	32	0.604	8.28	3.99867	0.4	0.0161	15.4	0.0255
221	129	32	0.589	8.15	4.36763	0	0.0059	14.32	0.0633
222	130	32	0.584	8.27	4.46135	0	0.0042	14.7	0.0336
223	131	32	0.582	8.37	4.52377	0	0.0481	13.9	0.0126
224	132	32	0.587	8.29	4.19036	0	0.0204	15.42	0.242
225	133	32	0.592	8.36	4.11885	0	0.0137	20.26	0.0597
226	134	33	0.598	8.38	4.18578	0	0	17.59	0.002
227	135	33	0.589	7.83	4.1413	0	0.4124	14.69	0.003
228	136	33	0.558	8.73	4.1953	0	0.0304	30.45	0.1312
229	137	33	0.567	8.71	4.31113	0	0.0427	33.6	0.0915
230	138	33	0.552	8.79	4.7553	0	0.0652	33.78	0.1081
231	139	33	0.562	8.72	5.09226	0	0.56	31.41	0.1277
232	140	33	0.549	8.48	5.05073	0	0.0644	28.94	0.2674
233	141	34	0.548	8.74	5.305	0	0.0292	32.37	0.097
234	142	34	0.561	8.77	4.65678	0	0.1358	29.98	0.1147
235	143	34	0.66	8.75	2.59714	2.8	0.1067	27.32	0.1184
236	144	34	0.747	8.72	1.80288	0	0.0943	25.43	0.1458
237	145	34	0.752	8.68	1.68891	0	0.0483	26.75	0.0994
238	146	34	0.604	8.73	4.26625	0	0.0526	27.35	0.1647
239	147	34	0.564	8.68	4.94012	0	0.1186	24.72	0.1418
240	148	35	0.57	8.67	5.18307	0.8	0.1309	23.24	0.1409
241	149	35	0.541	8.55	5.90076	13.4	0.1489	28.47	0.1557
242	150	35	0.528	8.67	5.66681	0	0.047	19.77	0.1125
243	151	35	0.525	8.4	5.13743	0	0.0476	18.06	0.0738
244	152	35	0.54	8.4	5.20661	0	0.031	16.96	0.0519
245	153	35	0.538	8.23	5.08208	0	0.08	17.96	0.0727
246	154	35	0.56	8.21	4.57956	0	0.0492	21.71	0.0762
247	155	36	0.665	8.14	2.59923	0.4	0.0429	20.73	0.0827
248	156	36	0.541	8.44	4.62282	0	0.156	25.11	0.0944
249	157	36	0.566	8.37	5.34997	0	0.031	24.18	0.0612
250	158	36	0.541	8.67	5.50573	0	0.0469	27.79	0.048
251	159	36	0.523	8.66	5.22295	0	0.0303	21.41	0.1092
252	160	36	0.528	8.64	5.32182	0	0.2829	24.54	0.1317
253	161	36	0.562	8.54	4.78439	0	0.0418	26.55	0.138
254	162	37	0.568	8.54	4.57676	0	0.0356	21.58	0.0889
255	163	37	0.571	8.55	5.24264	0	0.0213	17.43	0.0959
256	164	37	0.539	8.56	5.67653	5.2	0.0729	18.32	0.0939
257	165	37	0.511	8.54	5.76056	0	0.0404	17.41	0.0617
258	166	37	0.515	8.53	5.6513	0	0.0275	15.61	0.0708
259	167	37	0.514	8.51	5.86957	0	0.1107	13.58	0.1153
260	168	37	0.506	8.53	5.62548	0	0.1075	13.84	0.0903
261	169	38	0.518	8.52	5.52179	0	0.0418	11.6	0.0159
262	170	38	0.538	8.44	5.72353	5.8	0.0423	12.72	0.0612
263	171	38	0.557	8.49	5.78393	0	0.0815	14.29	0.0638
264	172	38	0.554	8.46	5.82334	0	0.0283	11.72	0.0399
265	173	38	0.566	8.44	5.70607	0	0.0573	11.61	0.0234
266	174	38	0.571	8.46	5.02206	0	0.1067	12.45	0.0722
267	175	38	0.412	8.33	4.622	0	0.0478	16.15	0.0401
268	176	39	0.421	8.26	4.81053	0	0.0443	15.11	0.0916
269	177	39	0.433	8.24	4.83119	0	0.0363	15.3	0.0695
270	178	39	0.44	8.22	4.70715	0	0.0372	14.28	0.0041
271	179	39	0.451	8.26	5.32677	0	0.0443	13.61	0.2243
272	180	39	0.42	8.33	5.3123	0	0.0486	13.12	0.1232
273	181	39	0.439	8.2	4.58377	0	0.0452	13.2	0.044
274	182	39	0.427	8.2	4.76179	0	0.0493	13.51	0.0523
275	183	40	0.461	8.23	4.31218	0	0.0429	15.77	0.0632
276	184	40	0.499	8.1	4.0906	0	0.0321	15.38	0.0741
277	185	40	0.461	8.38	4.37325	0	0.0449	14.86	0.1614
278	186	40	0.524	7.89	4.06908	0	0.0467	17.59	0.0506
279	187	40	0.532	8.28	3.97625	0	0.0416	22.12	0.367
280	188	40	0.485	8.34	4.3448	0	0.0441	17.69	0.0227
281	189	40	0.49	8.33	4.35624	0	0.0366	19.82	0.0647
282	190	41	0.518	8.25	4.22047	0	0.0529	18.35	0.1116
283	191	41	0.515	8.19	4.6801	4.6	0.0456	17.13	0.0557
284	192	41	0.515	8.19	5.43382	0	0.0379	26.26	0.0308
285	193	41	0.509	8.19	4.50528	0	0.0421	17.68	0.1227
286	194	41	0.536	8.1	3.894	0	0.0472	19.58	0.0226
287	195	41	0.577	7.96	3.70412	0	0.0395	19.1	0.1035
288	196	41	0.593	7.85	3.78745	0	0.112	19.32	0.0171
289	197	42	0.643	7.7	3.66401	0	0.0513	18.91	0.021
290	198	42	0.581	8.17	3.85429	0	0.0435	18.74	0.0329
291	199	42	0.594	8.35	4.03853	0	0.0478	19.91	0.0403
292	200	42	0.6	8.33	3.85051	0	0.0401	19.92	0.0392
293	201	42	0.597	8.21	4.03137	0	0.0449	19.93	0.0566
294	202	42	0.598	8.21	4.05666	0	0.0404	21.94	0.0308
295	203	42	0.596	8.2	4.10853	0	0.041	20.28	0.08
296	204	43	0.609	8.2	4.25882	0	0.0486	21.04	0.1312
297	205	43	0.597	8.19	4.46865	0	0.0415	18.85	0.2171
298	206	43	0.58	8.16	4.27874	0	0.0512	20.24	0.1982
299	207	43	0.6	8.19	4.32979	0	0.0466	19.8	0.0581
300	208	43	0.58	8.09	4.08139	0	0.0392	18.59	0.0413
301	209	43	0.593	8.12	4.27078	0	0.0403	18.37	0.0769
302	210	43	0.577	8.11	4.42131	0	0.0419	17.37	0.0947
303	211	44	0.578	8.11	4.65517	0	0.0444	17.23	0.1013
304	212	44	0.583	8.11	4.73091	0	0.0346	17.18	0.127
305	213	44	0.624	8.07	4.7016	0	0.0407	18.1	0.0923
306	214	44	0.615	8.04	3.83978	0	0.0449	18.49	0.0834
307	215	44	0.62	8	4.19086	0	0.0513	17.63	0.0001
308	216	44	0.619	8	4.15841	0	0.047	17.42	0.0022
309	217	44	0.635	7.75	4.46983	0	0.0323	16.66	0.3165
310	218	45	0.633	7.59	4.67242	0	0.0476	15.48	0.099
311	219	45	0.57	8.2	4.7262	0	0.0503	22.98	0.042
312	220	45	0.58	8.42	4.63784	0	0.0456	19.94	0.0853
313	221	45	0.597	8.33	4.39504	0	0.0507	23.22	0.077
314	222	45	0.62	8.28	3.98794	0	0.0455	23.85	0.1361
315	223	45	0.621	8.34	3.78576	0	0.434	23.35	0.0532
316	224	45	0.603	8.4	3.31911	0	0.0529	21.39	0.0875
317	225	46	0.634	8.39	2.86745	0	0.0529	20.68	0.0576
318	226	46	0.588	8.36	3.88787	0	0.0459	17.83	0.0382
319	227	46	0.589	8.42	4.31251	0	0.0509	17.01	0.0968
320	228	46	0.567	8.38	4.59517	0	0.0476	16.96	0.0836
321	229	46	0.58	8.31	4.6132	0	0.0532	16.79	0.2933
322	230	46	0.583	8.27	4.62883	0	0.0484	16.13	0.0904
323	231	46	0.583	8.36	4.64218	0	0.0523	17.48	0.0478
324	232	47	0.581	8.19	4.35582	0	0.0473	15.87	0.0655
325	233	47	0.588	8.28	4.22928	0	0.547	14.11	0.0346
326	234	47	0.582	8.29	4.63731	0	0.0498	15.87	0.0829
327	235	47	0.664	8.29	3.76928	0	0.049	21.27	0.0178
328	236	47	0.598	8.2	4.6105	0	0.0498	13.41	0.0456
329	237	47	0.6	8.11	4.66751	0	0.0478	15.33	0.0734
330	238	47	0.616	7.88	4.86906	0	0.0458	16.64	0.1437
331	239	48	0.636	7.54	4.5993	0	0.0535	14.84	0.0089
332	240	48	0.592	8.33	4.64252	4.2	0.0615	23.11	0.0035
333	241	48	0.567	8.65	4.97714	0	0.0495	19.47	0.0985
334	242	48	0.568	8.71	4.65075	4	0.0535	19.22	0.08185
335	243	48	0.572	8.76	4.37516	0	0.0575	18.7	0.0652
336	244	48	0.57	8.68	4.3146	0	0.0523	17.91	0.175
337	245	48	0.81	8.78	1.40261	0.2	0.0626	27.97	0.5669
338	246	49	0.997	8.88	1.04288	0	0.0636	30.43	0.0093
339	247	49	0.757	8.74	1.73705	0	0.085	22.74	0.7711
340	248	49	0.635	8.78	2.77499	0	0.0538	15.53	0.0712
341	249	49	0.635	8.86	2.88415	0	0.0441	15.9	0.0653
342	250	49	0.584	8.78	4.00974	0	0.0463	14.3	0.0662
343	251	49	0.571	8.69	4.73099	0	0.0487	16.42	0.0963
344	252	49	0.572	8.73	4.73781	0	0.0635	13.19	0.0468
345	253	50	0.581	8.78	4.81729	0	0.0555	13.07	0.033
346	254	50	0.558	8.6	4.92567	0	0.0598	10.09	0.1346
347	255	50	0.564	8.45	4.89633	0	0.0704	11.32	0.0038
348	256	50	0.568	8.42	4.49084	0	0.3101	10.99	0.0326
349	257	50	0.619	8.4	3.28195	0	0.0755	12.47	0.0367
350	258	50	0.614	8.21	3.27519	0	0.0556	23.68	1.774
351	259	50	0.684	8.36	2.61709	0	0.0421	16.03	0.0415
352	260	51	0.704	8.19	2.36936	0	0.0559	16.63	0.2703
353	261	51	0.616	8.4	2.85591	0	0.0541	21.07	0.0727
354	262	51	0.59	8.56	3.72293	0	0.0535	20.58	0.0298
355	263	51	0.56	8.55	4.34618	0	0.1184	14.12	0.0176
356	264	51	0.554	8.36	4.8631	0	0.0539	20.97	0.13655
357	265	51	0.558	8.41	4.3051	0	0.0638	20.35	0.2555
358	266	51	0.566	8.57	4.40818	0	0.1983	18.22	0.2507
359	267	52	0.683	8.65	2.25635	0	0.0807	21.49	0.6548
360	268	52	0.708	8.73	2.06328	0	0.6857	17.61	0.42105
361	269	52	0.673	8.62	2.34042	0	0.4588	19.36	0.1873
362	270	52	0.667	8.64	2.28169	0	0.3806	20.97	0.026
363	271	52	0.682	8.66	2.31366	0	0.4755	20.06	0.0272
364	272	52	0.573	8.53	4.28161	0	0.0552	15.34	0.0179
365	273	52	0.538	8.58	5.3521	65.4	0.3724	13.41	0.6729
